# Supplementary material for: Gait Analysis in Progressive Supranuclear Palsy Phenotypes
Source: Front Neurol. 2021 Jun 10;12:674495. doi: 10.3389/fneur.2021.674495 (PMC8224759; doi:10.3389/fneur.2021.674495)
Supplement: Supplementary file 1 [file Data_Sheet_1.XLSX]

## Sheet: Core features and phenotypes
Record	O1 (1=yes)	O2 (1=yes)	O3 (1=yes)	P1 (1=yes)	P2 (1=yes)	P3 (1=yes)	A1 (1=yes)	A2 (1=yes)	A3 (1=yes)	C1 (1=yes)	C2 (1=yes)	C3 (1=yes)	phenotype
SA1	1	0	0	1	0	0	0	1	0	0	0	0	PSP-RS
SA2	1	0	0	1	0	0	0	0	0	0	0	1	PSP-RS
SA3	0	1	0	0	0	1	0	1	0	0	0	0	PSP-P
SA4	0	1	0	0	0	1	1	1	0	0	1	0	PSP-P
SA5	0	1	0	1	0	0	0	0	0	0	0	1	PSP-RS
SA6	0	1	0	1	0	0	0	0	0	0	0	1	PSP-RS
SA7	1	0	0	0	0	0	1	1	0	0	1	0	PSP-P
SA8	0	1	0	0	0	1	1	0	0	0	0	0	PSP-PGF
SA9	1	0	0	1	0	0	0	0	0	0	0	1	PSP-RS
SA10	0	1	0	1	0	0	0	1	0	0	0	0	PSP-RS
SA11	0	1	0	0	0	0	1	1	0	1	0	0	PSP-PGF
SA12	0	1	0	0	2	0	0	0	1	0	0	0	PSP-RS
SA13	1	0	0	0	1	0	0	0	0	0	1	1	PSP-RS
SA14	1	0	0	0	1	0	0	0	0	1	1	1	PSP-RS
SA15	1	0	0	1	0	0	0	0	0	0	1	1	PSP-RS
SA16	0	1	0	0	0	1	0	1	0	0	1	0	PSP-P
SA17	1	0	0	0	0	1	0	1	0	0	0	0	PSP-P
SA18	0	1	0	0	0	0	1	0	0	0	0	0	PSP-PGF
SA19	0	1	0	0	0	0	1	1	0	0	1	0	PSP-PGF
